# Supplementary material for: Opposed Interplay between IDH1 Mutations and the WNT/β-Catenin Pathway: Added Information for Glioma Classification
Source: Biomedicines. 2021 May 30;9(6):619. doi: 10.3390/biomedicines9060619 (PMC8229353; doi:10.3390/biomedicines9060619)
Supplement: Supplementary file 1 [file biomedicines-09-00619-s001.zip]

Archive with 1 entries (1 files):
- biomedicines-1228711-supplementary.pdf
